# Supplementary material for: Validating machine learning approaches for prediction of donor related complication in microsurgical breast reconstruction: a retrospective cohort study
Source: Sci Rep. 2021 Mar 10;11:5615. doi: 10.1038/s41598-021-85155-z (PMC7946880; doi:10.1038/s41598-021-85155-z)
Supplement: Supplementary file 1 — Supplementary Information 1. [file 41598_2021_85155_MOESM1_ESM.xlsx]

## Sheet: Sheet1
Supplementary file for : Validation of Machine Learning Prediction Model in Autologous Breast Reconstruction
Yujin Myung1, Sungmi Jeon1, Chanyeong Heo1, Eun-Kyu Kim2, Eunyoung Kang2, Hee-Chul Shin2, Eun-Joo Yang3, and Jae Hoon Jeong1*
abd	clo	aop	lop	che	mst	smo	dia	htn	nch	age	bwt	het	bmi	flp	def
0	1	0	1	0	3	0	0	0	0	58	79	143	38.6327	674	37
0	0	0	0	0	0	0	0	0	0	57	80	144	38.5802	644	33
0	1	0	0	0	1	0	0	0	0	52	90.2	154.5	37.7876	948	49
0	1	0	1	0	2	0	0	0	0	44	77	143	37.6547	527	30
0	2	0	0	1	3	0	0	0	0	48	77	143	37.6547	639	20
0	0	1	1	0	3	0	0	0	0	33	79	145	37.5743	765	34
0	0	1	1	0	0	0	0	0	0	50	80	146	37.5305	741	22
0	0	1	0	0	2	0	0	0	0	35	76	143	37.1656	555	36
0	0	1	1	0	2	0	0	0	0	60	76	144	36.6512	729	50
0	2	1	0	1	0	0	0	0	0	37	79	147	36.5588	591	35
0	0	0	1	1	2	0	0	0	0	40	80	148	36.523	696	37
1	2	1	0	1	1	0	1	0	0	50	76	145	36.1474	571	20
0	0	0	0	0	2	0	0	0	0	42	77	147	35.6333	799	45
0	0	0	1	1	2	0	0	0	0	34	79	149	35.584	559	39
0	0	1	0	0	0	0	0	0	0	47	80	150	35.5556	579	24
0	0	0	1	1	1	0	0	0	0	44	74	145	35.1962	718	48
0	0	0	0	0	1	0	0	0	0	37	74	145	35.1962	720	35
1	0	0	0	0	2	0	1	0	0	43	79	150	35.1111	525	22
0	0	0	0	0	0	0	0	0	0	63	73	145	34.7206	630	38
0	2	1	1	1	3	0	0	0	0	63	71	143	34.7205	549	24
0	2	0	0	1	1	0	0	0	0	58	71	143	34.7205	800	21
0	2	1	0	0	2	0	0	0	0	30	74	146	34.7157	777	29
0	1	1	0	1	2	0	0	0	0	52	76	148	34.6969	716	43
0	2	0	1	0	3	0	0	0	0	34	78	150	34.6667	691	27
0	2	1	1	1	2	0	0	0	0	33	73	146	34.2466	690	35
0	2	1	1	0	3	0	0	0	0	51	72	145	34.2449	705	24
0	1	1	0	0	0	0	0	0	0	54	72	145	34.2449	762	22
0	0	0	0	1	3	0	0	0	0	36	73	147	33.7822	561	32
0	0	0	0	1	1	0	0	0	0	56	73	147	33.7822	526	24
0	1	0	1	0	1	0	0	0	0	42	72	146	33.7774	669	38
0	2	1	1	1	2	0	0	0	0	47	78	152	33.7604	733	23
1	0	0	1	1	1	0	0	0	0	51	70	144	33.7577	750	28
0	1	1	1	0	2	0	0	0	0	31	79	153	33.7477	561	20
0	1	1	1	0	2	0	0	0	0	42	76	152	32.8947	518	46
0	0	1	0	1	3	0	0	0	0	52	77	153	32.8933	710	25
0	0	1	1	0	3	0	0	0	0	50	75	151	32.8933	591	24
0	1	1	1	0	3	0	0	0	0	38	77	154	32.4675	756	27
0	0	1	1	0	2	0	0	0	0	50	78	155	32.4662	506	21
0	1	0	0	0	3	0	0	0	0	37	75	152	32.4619	765	31
0	1	1	1	1	2	0	0	0	0	53	80	157	32.4557	577	49
0	2	1	0	1	3	0	0	0	0	65	73	150	32.4444	553	42
0	2	0	0	1	1	0	0	0	0	33	72	149	32.431	651	40
1	1	1	0	0	1	0	0	0	0	54	72	149	32.431	795	35
1	2	1	1	1	1	0	0	0	0	46	72	149	32.431	621	20
0	1	0	1	0	1	0	0	0	0	64	71	148	32.4142	789	42
0	0	1	0	0	3	0	0	0	0	56	70	147	32.3939	570	40
0	0	1	1	0	2	0	0	0	0	51	67	144	32.311	549	29
0	1	1	1	0	0	0	0	0	0	30	76	154	32.0459	548	50
0	2	1	1	1	1	0	0	0	0	32	74	152	32.0291	683	33
0	1	1	1	0	2	0	0	0	0	49	66	144	31.8287	532	24
0	2	1	0	0	1	0	0	0	0	42	79	158	31.6456	632	35
0	0	0	1	1	0	0	0	0	0	58	74	153	31.6118	564	43
0	0	1	0	0	2	0	0	0	0	39	73	152	31.5963	596	44
0	1	1	1	0	0	0	0	0	0	55	72	151	31.5776	730	43
0	1	1	0	0	1	0	0	0	0	59	71	150	31.5556	731	46
0	1	0	1	0	2	0	0	0	0	41	71	150	31.5556	738	26
0	1	0	1	1	2	0	0	0	0	55	71	150	31.5556	581	24
0	1	1	1	0	0	0	0	0	0	45	64	143	31.2974	668	25
0	2	1	1	1	1	0	0	0	0	56	79	159	31.2488	630	32
1	1	0	0	1	2	0	0	0	1	32	73	153	31.1846	726	21
0	0	1	1	0	0	0	0	0	0	49	69	149	31.0797	686	47
0	1	1	1	0	2	0	0	0	0	39	68	148	31.0446	501	29
0	1	0	1	1	0	0	0	0	0	30	72	153	30.7574	761	28
0	2	0	1	0	2	0	0	0	0	33	69	150	30.6667	650	49
0	2	1	1	1	2	0	0	0	0	39	68	149	30.6293	618	26
0	0	1	1	1	1	0	0	0	0	31	67	148	30.588	730	44
0	0	1	0	0	3	0	0	1	1	65	72	153.5	30.5574	748	32
0	2	0	1	1	3	0	0	0	0	55	66	147	30.5428	632	39
0	0	0	0	1	2	0	0	1	1	49	78.95	160.8	30.5337	774	16
0	2	1	0	1	2	0	0	0	0	36	65	146	30.4935	656	45
0	0	1	0	1	1	0	0	0	0	32	65	146	30.4935	698	23
0	1	0	1	1	1	0	0	0	0	38	76	158	30.4438	542	43
1	0	0	0	1	0	0	1	1	1	46	64	145	30.44	643	49
0	1	0	1	0	2	0	0	0	0	36	74	156	30.4076	595	35
0	0	0	1	1	0	0	0	0	0	47	74	156	30.4076	518	29
0	1	0	0	0	2	0	0	0	0	43	67	149	30.1788	639	34
0	0	0	1	1	0	0	0	0	0	49	66	148	30.1315	664	33
0	1	0	1	1	1	0	0	0	0	48	81	164	30.116	789	45
0	0	0	1	1	0	0	0	0	0	37	64	146	30.0244	585	48
0	2	1	0	1	0	0	0	0	0	43	74	157	30.0215	631	28
0	0	0	1	0	2	0	0	0	0	36	72	155	29.9688	574	38
0	0	1	1	0	2	0	0	0	0	52	63	145	29.9643	751	49
0	1	1	1	0	1	0	0	0	0	59	69	152	29.865	693	42
0	1	1	0	0	2	0	0	0	0	45	61	143	29.8303	519	42
0	1	0	0	0	0	0	0	0	0	50	68	151	29.8233	781	41
0	1	1	0	0	3	0	0	0	0	34	67	150	29.7778	652	49
0	2	1	0	1	1	0	0	0	0	61	80	164	29.7442	526	39
0	2	0	1	0	1	0	0	0	0	56	80	164	29.7442	523	27
0	0	0	1	0	1	0	0	0	0	47	66	149	29.7284	672	23
1	2	1	1	0	2	0	1	1	0	48	78	162	29.7211	754	49
0	0	1	0	0	2	0	0	0	0	33	73	157	29.6158	688	31
0	0	1	1	1	1	0	0	0	0	51	72	156	29.5858	767	37
0	0	1	1	0	1	0	0	0	0	47	70	154	29.5159	745	34
0	0	1	1	1	2	0	0	0	0	64	70	154	29.5159	750	32
0	0	0	1	1	0	0	0	0	0	51	80	165	29.3848	797	44
0	2	1	1	0	0	0	0	0	0	30	67	151	29.3847	698	37
0	1	1	0	1	3	0	0	0	0	35	79	164	29.3724	637	37
0	0	1	1	1	0	0	0	0	0	35	66	150	29.3333	507	34
0	1	1	1	0	2	0	0	0	0	57	76	161	29.3199	769	39
0	1	0	0	0	2	0	0	0	0	34	76	161	29.3199	670	38
0	1	1	0	0	2	0	0	0	0	59	65	149	29.278	579	44
0	0	1	1	0	3	0	0	0	0	42	73	158	29.2421	750	50
1	1	0	0	0	0	0	0	0	0	51	63	147	29.1545	739	30
0	2	0	0	0	2	0	0	0	0	42	68	153	29.0487	745	34
0	0	1	1	0	3	0	0	0	0	57	80	166	29.0318	665	26
0	2	0	0	1	2	0	0	0	0	53	79	165	29.0174	737	30
0	2	0	1	0	3	0	0	0	0	49	78	164	29.0006	758	38
0	2	0	0	0	2	0	0	0	1	42	74.5	160.3	28.9927	760	28
0	0	0	1	0	2	0	0	0	0	57	65	150	28.8889	795	23
0	2	0	0	0	3	0	0	0	0	62	64	149	28.8275	756	37
0	1	1	1	0	0	0	0	0	0	43	70	156	28.764	689	29
0	2	1	1	0	3	0	0	0	0	65	63	148	28.7619	779	23
0	2	0	1	1	1	0	0	0	0	53	68	154	28.6726	505	25
0	0	0	1	1	1	0	0	0	0	43	78	165	28.6501	586	37
0	1	0	1	1	0	0	0	0	0	58	67	153	28.6215	586	37
0	2	1	1	0	3	0	0	0	0	40	75	162	28.578	629	46
0	1	0	0	0	0	0	0	0	0	52	73	160	28.5156	777	44
0	0	0	0	1	1	0	0	1	1	46	73	160	28.5156	753	28
0	2	0	1	1	1	0	0	0	0	54	73	160	28.5156	522	23
0	0	0	0	1	3	0	0	1	1	52	78.85	166.3	28.5113	765	32
0	2	1	0	1	3	0	0	0	0	46	72	159	28.4799	597	27
0	1	0	1	0	2	0	0	0	0	50	69	156	28.3531	531	51
0	1	1	0	0	3	0	0	0	0	46	69	156	28.3531	666	38
0	1	0	1	0	2	0	0	0	0	57	69	156	28.3531	723	34
0	2	1	0	1	3	0	0	0	0	54	61	147	28.229	599	37
0	0	0	1	1	1	0	0	0	0	45	75	163	28.2284	796	49
0	1	1	1	1	1	0	0	0	0	52	70	158	28.0404	617	35
0	1	1	1	1	2	0	0	0	0	45	77	166	27.9431	768	33
0	1	0	1	1	3	0	0	0	0	45	68	156	27.9421	695	42
0	1	0	1	1	1	0	0	0	0	31	76	165	27.9155	748	23
0	2	1	1	1	3	1	0	0	0	65	76	165	27.9155	728	20
0	1	1	0	1	1	0	0	0	0	42	67	155	27.8876	616	41
0	2	0	0	1	2	0	0	0	1	61	66.5	154.5	27.8589	704	24
0	1	1	0	1	3	0	0	0	0	35	61	148	27.8488	517	33
0	0	1	0	0	3	0	0	0	1	51	68.6	157.1	27.7953	735	20
0	1	0	1	1	1	0	0	0	0	57	71	160	27.7344	654	26
0	0	1	1	1	0	0	0	0	0	42	78	168	27.6361	521	41
0	0	1	1	1	2	0	0	0	0	63	77	167	27.6095	773	33
0	2	0	0	0	0	0	0	0	0	53	76	166	27.5802	670	29
0	1	0	1	0	2	0	0	0	0	62	65.2	154	27.492	690	70
0	1	0	1	1	3	0	0	0	0	51	72	162	27.4348	720	33
0	2	1	1	1	1	0	0	0	0	61	71	161	27.3909	740	27
0	1	0	0	0	1	0	0	0	0	48	65.4	154.8	27.292	690	30
0	1	1	0	0	1	0	0	0	0	38	63	152	27.268	550	46
0	0	1	0	0	2	0	0	0	0	60	76	167	27.2509	598	33
0	0	0	1	0	1	0	0	0	0	54	62	151	27.1918	790	51
0	1	0	0	1	0	0	0	0	0	62	62	151	27.1918	633	29
0	2	0	0	1	0	0	0	0	0	42	74	165	27.1809	508	32
0	1	1	1	0	2	0	0	0	0	59	73	164	27.1416	630	24
0	2	1	0	0	0	0	0	0	0	63	71	162	27.0538	512	38
0	0	1	0	1	3	0	0	0	0	63	60	149	27.0258	711	29
0	0	1	0	1	0	0	0	0	0	61	79	171	27.0169	539	31
0	1	0	1	1	2	0	0	0	0	63	56	144	27.0062	603	44
0	1	0	0	0	1	0	0	1	1	59	70	161	27.0051	696	72
0	0	0	0	1	3	0	0	0	0	65	76	168	26.9274	567	39
0	2	1	1	1	3	0	0	0	0	46	76	168	26.9274	519	39
0	0	1	0	1	3	0	0	0	0	31	63	153	26.9127	659	34
1	2	0	0	0	0	0	0	0	0	30	75	167	26.8923	548	25
1	0	0	1	0	0	0	0	0	0	60	67	158	26.8386	631	36
0	2	1	1	1	1	0	0	0	0	43	73	165	26.8136	731	48
0	1	0	0	0	3	0	0	0	0	44	72	164	26.7698	600	51
0	0	1	0	1	3	0	0	0	0	44	72	164	26.7698	627	39
0	0	0	0	0	1	0	0	0	0	50	63.8	154.4	26.7625	664	70
1	0	0	1	0	3	0	0	0	1	43	61	151	26.7532	616	43
0	0	0	0	1	2	0	0	0	0	48	57	146	26.7405	739	32
0	1	0	0	0	0	0	0	0	0	57	80	173	26.7299	676	51
0	0	1	0	1	3	1	0	0	0	40	59.3	149	26.7105	971	32
0	2	1	0	0	1	0	0	0	0	43	59.3	149	26.7105	1066	12
0	0	0	0	1	1	0	0	0	0	45	78	171	26.6749	572	20
0	0	0	1	0	0	0	0	0	0	37	60	150	26.6667	675	39
0	1	0	1	1	0	0	0	0	0	46	56	145	26.635	658	30
0	0	0	0	1	0	0	0	0	0	56	64	155.2	26.5703	670	36
0	1	1	0	0	2	0	0	0	0	43	84	177.9	26.5416	919	35
0	1	1	1	0	2	0	0	0	0	56	67	159	26.5021	757	38
0	0	0	0	0	3	0	0	0	0	44	62	153	26.4855	716	25
0	0	0	0	0	3	0	0	0	0	38	58	148	26.4792	520	50
0	0	0	0	1	1	0	0	0	1	46	66	158	26.4381	698	60
0	0	0	0	0	2	0	0	0	0	50	66	158	26.4381	543	40
0	2	0	0	1	1	0	0	0	0	44	80	174	26.4236	664	41
0	0	1	0	0	1	0	0	0	0	50	80	174	26.4236	670	35
1	0	0	0	0	0	0	0	0	0	45	54	143	26.4072	577	41
0	1	0	1	1	2	0	0	0	0	35	54	143	26.4072	544	36
0	2	1	1	0	3	0	0	0	0	55	61	152	26.4024	714	23
0	1	0	0	0	1	0	0	0	0	48	75.7	169.6	26.3175	765	30
0	1	1	0	1	3	0	0	0	0	64	64	156	26.2985	513	21
0	1	0	0	0	2	0	0	0	0	49	56	146	26.2713	688	50
0	1	1	0	0	2	0	0	0	0	54	75	169	26.2596	513	34
0	1	1	0	1	1	0	0	0	0	58	62.6	154.5	26.2251	654	28
0	1	0	0	1	1	0	0	0	0	48	68.45	161.8	26.1467	713	20
0	1	1	0	0	1	0	0	0	0	43	62	154	26.1427	651	47
0	2	0	0	0	1	0	0	0	0	51	62	154	26.1427	1038	30
0	2	0	0	0	1	0	0	0	0	50	62	154	26.1427	1552	30
0	0	1	0	0	3	0	0	0	0	57	62	154	26.1427	537	16
0	1	0	0	1	1	0	0	0	0	34	66	159	26.1066	670	32
1	1	1	1	1	1	0	0	1	0	37	71	165	26.079	516	26
0	2	0	1	0	0	0	0	0	0	56	65	158	26.0375	575	27
0	2	1	0	1	2	0	0	0	0	59	70	164	26.0262	642	21
1	1	1	0	1	0	0	0	0	1	56	60	152	25.9695	754	30
0	1	1	0	1	3	0	0	0	0	41	56	147	25.9151	581	45
1	1	1	0	0	0	0	1	0	0	47	71.4	166	25.9109	886	62
0	1	0	1	0	2	0	0	0	0	62	71.4	166	25.9109	728	35
0	1	1	0	1	0	0	0	0	0	52	71.4	166	25.9109	734	20
1	1	0	0	0	0	0	0	0	0	52	74	169	25.9095	648	43
0	0	0	1	1	3	0	0	0	0	54	74	169	25.9095	581	22
0	0	1	0	1	1	0	0	0	0	34	63	156	25.8876	700	22
0	0	1	1	0	1	0	0	0	0	58	63	156	25.8876	770	20
0	1	0	1	0	3	0	0	0	0	58	73	168	25.8645	515	45
0	0	1	0	0	3	0	0	0	0	63	80	176	25.8264	763	20
0	1	0	0	1	1	0	0	0	0	42	79	175	25.7959	714	37
0	0	1	1	1	2	0	0	0	0	61	71	166	25.7657	595	49
0	0	1	0	1	1	1	0	0	0	45	71	166	25.7657	699	46
0	1	1	0	1	2	0	0	0	0	58	71	166	25.7657	791	30
0	1	1	1	1	1	0	0	0	0	51	66.1	160.3	25.7238	701	30
0	1	1	1	0	1	0	0	0	0	54	56	148	25.5661	587	20
0	2	1	0	1	2	0	0	0	0	41	73	169	25.5593	662	21
0	2	1	0	0	2	0	0	0	0	37	79	176	25.5036	540	42
0	2	0	0	0	0	0	0	0	0	43	79	176	25.5036	583	38
0	1	0	1	1	0	0	0	0	0	44	62	156	25.4767	706	49
0	1	0	0	0	2	0	0	0	0	48	77	174	25.4327	740	48
0	1	1	1	0	3	0	0	0	0	54	77	174	25.4327	695	23
0	1	0	0	0	3	0	0	0	0	52	65	160	25.3906	690	42
0	1	1	1	1	1	0	0	0	0	51	65	160	25.3906	687	30
0	1	1	1	1	3	0	0	0	0	55	79	177	25.2163	736	46
0	2	1	1	1	3	0	0	0	0	56	53	145	25.2081	575	27
0	1	1	1	0	2	0	0	0	0	54	78	176	25.1808	573	39
1	0	0	0	0	2	0	0	0	0	47	78	176	25.1808	590	38
1	1	1	0	0	1	1	0	0	0	62	57	150.5	25.1653	597	63
0	2	0	0	1	2	0	0	0	0	47	66	162	25.1486	703	28
0	1	0	1	1	0	0	0	0	0	58	66	162	25.1486	504	27
0	0	0	0	1	1	0	0	0	1	52	66.4	162.5	25.1456	702	28
0	2	1	0	1	1	0	0	0	0	43	58	152	25.1039	623	24
0	1	0	0	1	1	0	0	0	0	48	65	161	25.0762	687	20
0	1	1	1	1	3	0	0	0	0	35	61	156	25.0657	616	41
0	0	0	0	1	0	0	0	0	0	56	61	156	25.0657	597	36
0	2	0	1	0	1	0	0	0	0	45	61	156	25.0657	1135	24
0	0	0	0	1	1	0	0	0	0	63	64	160	25	742	42
0	2	1	1	0	3	0	0	0	0	48	64	160	25	650	33
0	0	0	1	1	2	0	0	0	0	44	57	151	24.9989	677	30
0	1	0	1	0	2	0	0	0	0	50	57	151	24.9989	525	20
0	0	1	0	0	3	0	0	0	1	63	66	162.5	24.9941	701	30
0	0	1	1	1	3	0	0	0	0	65	54	147	24.9896	740	26
0	0	0	0	0	1	0	0	0	0	44	63.85	159.9	24.9726	670	24
0	1	1	1	1	3	0	0	0	0	46	73	171	24.9649	747	49
0	0	0	0	0	1	0	0	0	1	50	64.55	160.9	24.9336	678	70
0	2	0	1	0	3	0	0	0	0	48	63	159	24.9199	619	27
0	2	0	1	0	0	0	0	0	0	51	67	164	24.9108	727	45
0	0	0	0	0	1	0	0	0	0	49	59	154	24.8777	553	49
1	1	1	0	0	0	0	0	0	0	60	71	169	24.8591	520	39
0	0	1	1	1	0	0	0	0	0	50	71	169	24.8591	730	22
0	2	1	0	0	0	0	0	0	1	61	68.25	165.7	24.8575	711	35
0	1	0	0	1	2	0	0	0	0	49	76	175	24.8163	717	23
0	0	1	0	1	3	0	0	0	1	40	65.6	162.7	24.7816	692	20
0	1	0	0	1	1	0	0	0	0	61	69	167	24.7409	663	35
0	2	1	1	0	3	0	0	0	0	41	74	173	24.7252	735	41
0	2	1	1	1	1	0	0	0	0	38	68	166	24.677	538	42
0	0	0	0	0	3	0	0	0	0	48	60	156	24.6548	615	27
1	0	1	1	1	2	0	0	0	0	60	60	156	24.6548	760	21
0	2	1	1	0	3	0	0	0	0	32	72	171	24.623	637	27
0	1	0	1	0	2	0	0	0	0	37	67	165	24.6097	610	30
0	1	0	1	0	3	0	0	0	0	49	63	160	24.6094	531	45
0	2	0	0	0	1	0	0	0	1	57	64.5	162	24.577	674	28
0	2	1	0	1	1	0	0	0	0	51	56	151	24.5603	531	34
0	1	1	1	1	3	0	0	0	0	30	56	151	24.5603	613	23
0	1	0	1	1	1	0	0	0	0	50	59	155	24.5578	621	36
0	1	1	1	0	1	0	0	0	0	65	76	176	24.5351	599	48
0	0	0	1	1	3	0	0	0	0	58	76	176	24.5351	686	31
0	2	0	0	0	1	0	0	0	0	52	59.8	156.3	24.4784	1079	30
0	2	1	0	1	2	0	0	0	0	44	59.8	156.3	24.4784	646	24
1	2	0	1	0	0	0	0	0	0	50	58	154	24.4561	782	47
0	0	0	0	1	0	0	0	0	0	32	58	154	24.4561	573	27
0	0	1	0	1	3	0	0	0	0	56	58	154	24.4561	494	20
0	1	1	0	0	2	0	0	0	0	43	55	150	24.4444	535	43
0	1	0	1	1	1	0	0	0	0	48	55	150	24.4444	526	24
0	0	1	1	0	3	0	0	0	0	50	55	150	24.4444	771	24
0	2	0	0	0	1	0	0	0	0	57	55	150	24.4444	878	20
0	1	0	1	0	2	0	0	0	0	62	63	160.7	24.3954	657	70
0	1	1	0	0	3	0	0	0	0	48	57	153	24.3496	623	35
0	2	0	1	0	3	0	0	0	0	48	67	166	24.3141	725	28
0	1	0	0	0	2	0	0	0	0	44	60.5	157.9	24.2656	578	20
0	2	1	0	0	1	0	0	0	0	42	60.5	157.9	24.2656	1238	20
0	0	0	0	1	0	0	0	0	0	41	66	165	24.2424	704	32
0	0	1	1	1	2	0	0	0	0	49	75	176	24.2123	643	25
1	1	0	0	1	2	0	1	0	0	50	61.2	159	24.2079	748	54
0	0	0	0	0	1	0	0	0	0	65	53	148	24.1965	645	22
0	0	1	0	0	3	0	0	0	0	44	65	164	24.1672	530	34
1	0	0	1	1	1	0	0	0	0	52	65	164	24.1672	768	29
0	1	1	0	1	0	0	0	0	0	52	65	164	24.1672	682	16
0	1	1	0	1	2	0	0	0	0	56	69	169	24.1588	579	49
0	0	0	0	1	0	0	0	0	0	50	61	159	24.1288	753	20
0	2	0	1	1	0	0	0	0	0	38	67	167	24.0238	740	48
0	1	0	0	1	1	0	0	0	0	38	63	162	24.0055	720	49
0	1	1	0	0	2	0	0	0	0	45	63	162	24.0055	597	27
0	0	1	0	0	2	0	0	0	0	64	71	172	23.9995	662	41
0	0	1	1	0	3	0	0	0	0	41	59	157	23.9361	774	38
0	2	1	0	1	1	0	0	0	0	49	62	161	23.9188	728	45
0	2	0	0	0	2	0	0	0	0	49	55.8	153	23.837	554	35
0	2	0	1	0	1	0	0	0	0	49	55.8	153	23.837	954	16
0	0	0	0	1	0	0	0	0	0	30	58	156	23.833	681	36
0	2	1	0	0	2	0	0	0	0	46	58	156	23.833	498	35
0	0	0	0	0	1	0	0	0	0	48	58	156	23.833	683	27
0	2	0	0	1	1	0	0	0	0	35	61	160	23.8281	971	50
0	1	1	0	1	0	0	0	0	0	57	68	169	23.8087	799	46
0	1	1	1	1	2	0	0	0	0	44	64	164	23.7954	776	21
0	0	0	0	1	1	0	0	0	1	62	65.4	165.8	23.7908	690	70
0	1	0	0	0	1	0	0	0	0	48	60	159	23.7332	345	30
0	2	0	0	0	1	0	0	0	0	57	60	159	23.7332	903	20
0	0	0	0	0	1	0	0	0	1	44	66	166.8	23.722	698	24
0	0	0	0	1	2	0	1	0	0	49	55.8	153.4	23.7128	552	36
0	2	0	1	0	1	0	0	0	0	45	55.8	153.4	23.7128	934	24
0	0	0	0	1	1	0	0	0	0	52	63	163	23.7118	664	28
0	2	1	0	1	2	0	0	0	0	51	60	159.1	23.7034	1068	32
0	0	0	0	0	2	0	0	0	0	40	60	159.1	23.7034	841	30
0	0	0	0	0	3	1	0	0	0	37	70	172	23.6614	567	50
0	0	1	1	1	1	0	0	0	0	44	70	172	23.6614	510	42
0	2	1	0	1	1	0	0	0	0	58	62	162	23.6244	664	30
1	1	0	1	0	1	0	0	0	0	43	74	177	23.6203	676	22
0	1	0	0	1	1	0	0	0	0	41	69	171	23.597	533	38
0	1	0	0	0	2	0	0	0	0	30	69	171	23.597	545	33
0	2	1	1	0	0	0	0	0	0	40	73	176	23.5666	709	20
0	1	1	1	0	2	0	0	0	0	30	61	161	23.533	657	45
0	1	0	0	0	1	0	0	0	0	51	68	170	23.5294	704	48
0	0	1	1	1	2	0	0	0	0	33	68	170	23.5294	712	43
0	0	1	0	1	0	0	0	0	0	55	59.9	159.8	23.457	624	40
0	2	0	0	1	1	0	0	0	0	50	59.9	159.8	23.457	1035	25
0	1	0	0	0	1	0	0	0	0	61	60	160	23.4375	697	35
0	2	0	0	0	1	0	0	0	0	50	60	160	23.4375	1232	30
0	2	0	1	1	0	0	0	0	0	40	57	156	23.4221	537	25
0	2	1	0	1	1	1	0	0	0	49	59.8	159.8	23.4179	854	30
0	2	1	0	0	1	0	0	0	0	52	59.8	159.8	23.4179	1076	30
0	1	1	1	1	0	0	0	0	0	37	70	173	23.3887	675	21
0	0	1	1	1	0	0	0	0	0	54	69	172	23.3234	504	33
0	2	0	0	1	0	0	0	0	0	54	59.3	159.6	23.2803	960	64
0	1	0	0	0	1	0	0	0	0	58	62.6	164	23.2748	655	56
1	2	0	1	0	2	0	0	0	0	38	68	171	23.255	640	23
0	1	0	0	1	1	0	0	0	0	48	68	171	23.255	706	20
0	1	0	1	1	2	0	0	0	0	59	72	176	23.2438	686	46
0	0	0	1	0	0	0	0	0	0	58	64	166	23.2254	566	39
0	2	1	0	0	2	0	0	0	0	49	64	166	23.2254	610	32
0	1	1	1	0	2	0	0	0	0	43	64	166	23.2254	688	32
0	0	0	0	0	3	0	0	0	0	58	71	175	23.1837	607	39
0	1	0	1	0	2	0	0	0	0	62	67	170	23.1834	678	29
0	1	0	0	0	3	1	0	0	0	57	63	165	23.1405	640	33
0	2	1	0	0	2	0	0	0	0	55	54	153	23.0681	554	20
0	2	0	0	1	2	0	0	0	0	53	59	160	23.0469	993	36
0	0	1	0	1	3	0	0	1	0	56	59	160	23.0469	634	20
0	1	0	0	0	1	0	0	0	1	47	52.5	151	23.0253	648	35
0	2	1	0	1	1	0	0	0	0	47	52.5	151	23.0253	832	30
0	0	0	0	0	1	0	0	0	0	57	68	172	22.9854	782	22
0	0	1	0	1	0	0	0	1	1	48	55.2	155	22.9761	567	75
0	0	0	0	1	2	0	1	0	1	63	55.2	155	22.9761	330	20
0	2	0	0	1	3	0	0	0	0	30	64	167	22.9481	792	35
0	1	0	0	0	3	0	0	0	0	39	58	159	22.9421	531	49
0	2	0	0	1	0	0	0	0	1	52	53	152	22.9398	608	35
0	2	1	0	1	1	0	0	0	0	47	53	152	22.9398	848	30
0	1	1	0	1	0	0	0	0	0	52	62	164.4	22.9397	513	16
0	2	0	1	0	1	0	0	0	0	49	62	164.4	22.9397	1380	16
0	0	0	1	0	2	0	0	0	0	34	71	176	22.921	784	31
0	0	0	0	1	1	0	0	0	0	26	62.4	165	22.9201	652	16
0	0	0	0	1	2	0	1	0	0	51	55	155	22.8928	546	35
0	2	1	0	0	1	0	0	0	0	42	55	155	22.8928	905	20
0	1	1	0	1	1	0	0	0	0	58	60	162	22.8624	978	28
0	2	1	0	1	1	0	0	0	0	46	60	162	22.8624	1112	9
0	0	1	0	1	3	0	0	0	0	56	57	158	22.8329	587	20
0	2	0	0	1	1	1	0	0	0	44	57	158	22.8329	984	20
1	1	1	0	0	0	0	0	0	1	59	53.2	152.8	22.7858	854	63
0	1	0	0	0	1	0	0	0	0	61	53.2	152.8	22.7858	623	42
0	2	0	0	0	1	0	0	0	0	52	53.2	152.8	22.7858	864	30
0	1	0	0	0	2	0	0	0	0	44	53.2	152.8	22.7858	699	20
0	2	1	0	0	1	0	0	0	0	43	53.2	152.8	22.7858	852	12
0	2	1	0	1	1	0	0	0	0	48	53.2	152.8	22.7858	863	12
0	2	0	0	1	2	0	0	0	1	58	64.7	168.6	22.7609	682	20
0	1	0	0	0	1	0	0	0	0	52	57.5	159	22.7444	598	49
0	0	0	0	1	1	0	0	0	1	46	71	177	22.6627	715	60
0	1	0	0	0	1	0	0	1	1	52	54.3	155	22.6015	334	49
0	0	1	1	1	3	0	0	0	0	51	66	171	22.571	500	30
0	1	0	0	1	1	0	0	0	0	56	57	159	22.5466	685	33
0	1	1	1	1	1	0	0	0	0	52	68	174	22.46	666	25
0	2	0	0	0	1	0	0	0	0	51	56	158	22.4323	958	30
0	0	0	0	0	2	0	1	0	0	44	56	158	22.4323	560	16
0	0	1	1	1	0	0	0	0	0	38	67	173	22.3863	502	27
0	0	0	0	0	2	0	0	0	0	58	59.25	162.9	22.3278	547	60
0	2	1	0	0	1	0	0	0	0	61	59.25	162.9	22.3278	990	20
0	1	1	1	0	0	0	0	0	0	31	63	168	22.3214	616	38
0	2	0	0	1	1	0	0	0	0	42	60	164	22.3081	679	31
0	2	1	0	1	0	0	0	0	0	60	69	176	22.2753	593	48
0	0	1	0	1	0	0	0	0	0	55	57	160	22.2656	599	40
1	0	1	0	0	0	0	0	1	1	53	57	160	22.2656	683	27
0	1	0	1	1	1	0	0	0	0	48	57	160	22.2656	602	24
0	0	0	0	1	0	0	0	0	0	57	62	167	22.231	722	31
0	0	0	1	1	0	0	0	0	0	51	62	167	22.231	725	25
0	2	0	1	0	1	0	0	0	0	56	51.7	152.5	22.2306	770	49
0	1	0	1	1	1	0	0	1	1	48	51.7	152.5	22.2306	311	45
0	0	0	0	1	1	0	0	1	1	46	50	150	22.2222	394	28
0	1	0	1	1	1	1	0	0	1	48	52	153	22.2137	518	45
0	2	0	0	1	2	0	0	0	0	57	52	153	22.2137	814	20
0	0	0	0	1	3	0	0	0	1	52	50.1	150.2	22.2074	413	20
0	0	1	1	0	0	0	0	0	0	52	59	163	22.2063	740	38
0	0	1	0	1	3	0	0	0	0	40	58.55	162.4	22.2001	502	32
0	1	1	1	1	0	0	0	0	0	40	54	156	22.1893	662	21
0	1	1	1	1	0	0	0	0	0	54	64	170	22.1453	793	20
0	0	1	1	0	0	0	0	0	0	55	61	166	22.1367	550	20
0	1	0	0	0	2	0	0	0	0	44	56.2	159.6	22.0633	564	20
0	0	1	0	0	0	0	0	0	0	30	69	177	22.0243	681	51
0	0	0	1	1	1	0	0	0	0	37	69	177	22.0243	661	44
0	1	1	0	1	3	0	0	0	0	49	69	177	22.0243	745	26
0	2	0	0	1	2	0	0	0	1	35	53.1	155.3	22.0167	512	28
0	2	1	0	0	1	0	0	0	0	61	53.1	155.3	22.0167	848	20
0	1	0	1	1	1	0	0	0	0	48	58.2	162.8	21.9591	501	24
0	1	0	0	0	1	0	0	1	1	58	52	154	21.9261	490	56
0	2	1	0	1	1	0	0	0	0	66	52	154	21.9261	671	30
0	0	0	0	0	1	0	0	0	0	47	62.9	169.4	21.9192	656	30
0	2	0	0	1	2	0	0	0	0	53	52.7	155.2	21.879	833	20
0	0	1	0	1	2	0	1	0	1	61	52.7	155.2	21.879	482	16
0	2	0	0	0	3	0	0	0	0	38	67	175	21.8776	564	27
0	0	0	0	1	2	0	0	0	0	46	58.6	163.8	21.8409	506	35
0	1	0	1	1	0	0	0	0	0	51	53	156	21.7784	738	51
1	0	0	0	0	1	0	1	0	1	34	53	156	21.7784	520	45
0	1	1	1	1	1	0	0	0	0	49	53	156	21.7784	543	33
0	0	0	0	1	2	0	1	0	1	51	55	159	21.7555	528	35
0	2	1	1	1	1	0	0	0	0	52	55	159	21.7555	901	20
1	2	1	0	1	0	0	1	1	0	49	61	167.5	21.742	827	64
0	2	1	0	1	1	0	0	0	0	49	61	167.5	21.742	1300	30
0	2	0	0	0	0	0	0	0	0	54	61	167.5	21.742	813	30
0	1	1	0	1	1	0	0	0	0	58	61	167.5	21.742	689	28
0	0	1	0	0	0	0	0	0	0	39	65	173	21.7181	530	30
0	2	1	1	0	3	0	0	0	0	47	65	173	21.7181	632	20
0	2	1	0	0	2	0	0	0	0	57	62	169	21.7079	653	39
0	0	1	0	1	3	0	1	0	1	40	52	155	21.6441	626	32
0	2	0	0	1	2	0	0	0	0	51	52	155	21.6441	1056	16
0	1	0	0	1	0	0	0	0	0	45	54	158	21.6311	523	28
0	2	0	0	1	0	0	0	0	0	57	67	176	21.6296	542	46
0	0	0	0	1	2	0	0	0	0	50	56.75	162.2	21.5707	576	80
0	2	0	1	1	2	0	0	0	0	51	56.75	162.2	21.5707	960	20
0	0	0	0	1	1	0	0	0	0	52	60	167	21.5139	278	28
0	0	0	0	1	3	0	0	0	0	37	60	167	21.5139	550	28
0	2	1	1	1	1	0	0	0	0	52	60	167	21.5139	1186	20
0	0	1	0	1	0	0	1	0	1	55	53	157	21.5019	603	40
0	0	0	1	1	0	0	0	0	0	61	53	157	21.5019	640	35
0	2	0	1	0	2	0	0	0	0	58	53	157	21.5019	845	24
0	1	1	1	0	2	0	0	0	0	36	55	160	21.4844	572	48
0	2	1	0	1	1	0	0	0	0	49	55.4	160.6	21.4792	906	30
0	0	0	0	1	1	0	1	0	0	46	55.4	160.6	21.4792	550	28
0	2	1	0	0	1	0	0	0	0	45	65	174	21.4692	768	31
0	0	0	1	1	1	1	0	0	0	53	57	163	21.4536	604	50
1	2	1	0	0	3	0	0	0	0	46	57	163	21.4536	771	34
0	0	0	0	1	1	0	0	0	0	56	59	165.9	21.4368	640	30
0	2	1	0	1	1	0	0	0	0	47	59	165.9	21.4368	934	30
0	2	0	0	0	1	0	0	0	0	50	56	161.8	21.391	958	30
0	2	0	0	1	3	0	0	0	0	45	56	161.8	21.391	564	28
0	1	1	1	1	2	0	0	0	0	53	67	177	21.3859	782	39
0	0	0	0	0	2	0	0	0	0	44	67	177	21.3859	618	34
0	2	1	0	0	1	0	0	0	0	32	66	176	21.3068	560	34
0	0	1	0	1	1	0	0	0	0	58	63	172	21.2953	715	37
0	1	0	0	0	3	0	0	0	0	59	53.45	158.6	21.2491	576	40
0	2	1	0	0	1	0	0	0	0	52	53.45	158.6	21.2491	864	30
0	0	1	1	1	1	0	0	0	0	41	53	158	21.2306	729	38
0	0	0	0	1	1	0	1	0	1	52	53	158	21.2306	604	28
0	2	1	1	0	1	0	0	0	0	47	53	158	21.2306	845	20
1	1	1	0	0	1	0	1	0	1	51	52	156.6	21.2041	648	72
0	1	1	0	1	1	0	0	1	1	58	52	156.6	21.2041	443	35
0	1	0	1	0	2	0	0	1	1	62	52	156.6	21.2041	442	32
0	2	0	0	1	1	0	0	0	0	38	52	156.6	21.2041	810	20
0	2	0	0	1	1	0	0	0	0	50	52	156.6	21.2041	804	16
0	2	1	0	1	0	0	0	0	0	49	52	156.6	21.2041	812	16
0	0	1	0	0	0	0	0	0	0	42	62	171	21.2031	753	46
0	1	0	1	0	0	0	0	0	0	60	62	171	21.2031	543	40
0	2	1	1	0	3	0	0	0	0	65	51.9	156.5	21.1904	797	35
0	0	0	0	1	3	0	1	0	1	46	51.9	156.5	21.1904	256	30
0	0	1	1	1	3	0	0	0	0	59	61	170	21.1073	765	32
0	0	0	0	1	0	0	1	0	1	56	52	157	21.0962	508	36
0	2	1	0	1	1	0	0	0	0	42	52	157	21.0962	811	30
0	0	0	1	1	3	0	0	0	0	38	56	163	21.0772	683	43
0	1	0	1	0	2	0	0	0	0	48	56	163	21.0772	751	38
0	2	1	0	0	1	0	0	0	0	34	56	163	21.0772	704	33
0	2	0	0	1	2	0	0	0	0	46	66	177	21.0667	681	21
0	0	1	1	1	0	0	0	0	0	37	58	166	21.048	595	38
0	1	0	0	0	1	0	0	1	1	51	53.1	159	21.0039	336	48
0	2	0	0	1	3	0	0	0	0	47	53	159	20.9644	727	30
0	2	0	0	0	1	0	0	0	0	50	55	162	20.9572	902	30
0	0	1	0	0	3	0	1	0	0	51	55	162	20.9572	530	20
0	0	0	1	1	3	0	0	0	0	64	59	168	20.9042	738	29
0	2	0	0	1	2	0	0	0	0	52	61	171	20.8611	607	46
0	1	0	1	0	2	0	0	0	0	63	54	161	20.8325	757	20
0	0	0	0	1	3	0	1	0	1	46	52	158	20.83	616	30
0	2	1	0	0	1	0	0	0	0	60	52	158	20.83	832	20
1	2	1	0	0	1	0	0	0	1	57	52.5	158.8	20.8189	967	72
0	2	1	0	0	2	0	0	0	0	63	52.5	158.8	20.8189	915	28
0	2	0	1	0	1	0	0	0	0	37	60	170	20.7612	678	37
0	1	0	0	0	1	0	0	1	1	61	46.9	150.5	20.7062	456	30
0	1	1	0	1	1	0	0	0	0	38	53	160	20.7031	748	21
0	1	0	0	0	1	0	0	1	1	47	52.3	159	20.6875	346	40
0	0	0	0	0	2	0	1	0	1	56	53.5	160.9	20.6653	709	25
0	2	0	0	1	1	0	0	0	0	50	53.5	160.9	20.6653	871	25
0	1	0	0	0	0	0	0	0	0	43	64	176	20.6612	762	32
0	0	1	1	0	2	0	0	0	0	58	56	165	20.5693	553	51
0	1	1	0	1	1	0	0	1	1	48	52	159	20.5688	413	36
0	2	0	0	1	1	0	0	0	0	44	52	159	20.5688	603	30
0	2	0	0	1	2	0	0	0	0	50	52	159	20.5688	709	24
0	1	0	0	0	2	0	0	1	1	44	52	159	20.5688	438	20
0	2	0	0	1	3	0	0	0	0	59	52	159	20.5688	805	16
0	0	0	0	0	1	0	0	1	1	44	50	156	20.5457	390	24
1	1	0	0	0	1	0	0	1	1	51	48	153	20.5049	451	78
0	2	1	1	0	2	0	0	0	0	47	62	174	20.4783	676	20
0	1	0	0	0	1	0	0	0	0	58	55	164	20.4491	536	56
0	2	1	0	1	2	0	0	0	0	51	55	164	20.4491	902	32
0	2	0	0	1	0	0	0	0	0	46	49.5	155.6	20.4449	376	45
0	1	0	1	1	0	0	0	0	0	59	57	167	20.4382	736	26
0	0	0	0	1	2	0	1	0	1	51	50.9	158	20.3894	403	35
0	1	1	0	1	0	0	0	1	1	52	51.4	159	20.3315	351	20
0	0	0	0	0	2	0	1	0	1	49	52.7	161	20.331	476	28
0	2	1	0	0	2	0	0	0	0	63	52.7	161	20.331	833	24
0	0	1	1	0	0	0	0	0	0	38	54	163	20.3244	670	50
0	2	0	0	1	0	0	0	0	0	44	55	165	20.202	594	24
0	2	0	0	0	3	0	0	0	0	38	59	171	20.1771	596	34
1	2	0	0	0	2	0	0	0	0	58	51	159	20.1733	812	60
0	1	1	1	0	3	0	0	0	0	43	61	174	20.148	540	35
0	0	0	0	0	1	0	0	0	0	38	56	167	20.0796	568	49
0	0	1	0	0	1	1	0	0	0	35	54	164	20.0773	693	21
0	2	0	0	0	0	0	0	0	0	54	55.55	166.7	19.99	928	30
0	0	0	0	0	3	0	1	0	0	63	55.55	166.7	19.99	597	20
0	0	0	0	0	2	0	0	0	1	57	48	155	19.9792	471	24
0	2	1	1	0	0	0	0	0	0	38	55	166	19.9594	618	38
0	1	1	0	0	2	0	0	0	0	43	53	163	19.9481	601	35
0	2	0	0	0	3	0	0	0	0	55	53	163	19.9481	845	20
0	0	1	0	0	0	0	0	0	0	38	53	163	19.9481	608	20
0	2	0	0	1	1	0	0	0	0	58	51.6	160.9	19.9314	316	30
0	2	1	1	1	1	0	0	0	0	60	51.6	160.9	19.9314	303	30
0	1	1	0	0	2	0	0	1	1	43	48.5	156	19.9293	256	35
0	0	1	0	1	0	0	0	0	1	48	48.55	156.2	19.8988	308	75
0	0	1	0	0	3	0	0	1	1	51	48.9	157	19.8385	311	20
0	2	1	0	0	1	0	0	0	0	47	62	177	19.79	533	21
0	2	0	0	0	3	0	0	0	0	47	52.5	163	19.7599	833	25
0	1	0	0	0	3	0	0	0	1	59	52.5	163	19.7599	484	24
0	2	1	0	0	1	0	0	0	0	40	59	173	19.7133	741	39
1	0	0	0	1	3	0	0	0	1	31	53	164	19.7055	604	20
0	0	0	0	0	2	0	0	1	1	48	49	158	19.6283	374	35
0	0	0	1	0	2	0	0	0	0	51	58	172	19.6052	593	48
0	1	1	0	0	3	0	0	0	0	47	53	165	19.4674	503	50
0	0	0	0	1	2	0	0	0	0	58	59.55	175	19.4449	953	25
0	2	1	0	1	1	0	0	0	0	48	59.55	175	19.4449	1072	12
0	0	0	1	1	2	0	1	0	1	36	54	167	19.3625	788	40
0	2	0	1	0	3	0	0	0	0	52	54	167	19.3625	776	23
0	2	1	0	1	1	0	0	0	0	46	54	167	19.3625	876	9
0	0	1	0	0	3	0	0	0	0	41	59	175	19.2653	540	33
0	1	0	1	0	2	0	0	0	0	40	55	169	19.257	674	26
0	1	1	1	1	3	0	0	0	0	47	54	168	19.1327	617	23
0	1	0	0	0	0	0	0	0	0	48	59	176	19.047	595	33
0	1	0	0	0	0	0	0	0	0	44	58	175	18.9388	749	30
0	1	0	0	1	3	0	0	0	0	53	56	172	18.9292	701	38
0	1	1	1	1	1	0	0	1	1	51	50.05	163.1	18.8147	430	30
0	2	1	0	1	3	0	0	0	0	50	54	170	18.6851	552	34
0	1	1	1	0	2	0	0	0	0	63	54	170	18.6851	727	24
0	2	1	1	0	3	0	0	0	0	51	58	177	18.5132	769	22
0	2	0	1	0	1	0	0	0	0	62	54	171	18.4672	650	40
0	0	0	0	0	3	0	0	0	0	61	55	173	18.3768	585	30
0	2	0	0	0	0	0	0	0	0	34	55	173	18.3768	569	20
1	0	1	1	0	1	0	0	0	1	37	53	170	18.3391	747	22
0	1	0	0	0	1	0	0	1	1	61	47.35	161.4	18.1766	469	35
0	1	0	0	1	3	0	0	0	0	47	55	174	18.1662	566	31
0	1	1	0	0	2	0	0	0	0	50	56	176	18.0785	619	39
0	0	1	0	1	0	1	0	0	0	52	55	177	17.5556	752	38
0	0	1	1	1	2	0	0	0	0	58	55	177	17.5556	800	28
0	1	1	1	0	3	0	0	0	0	42	53	174	17.5056	565	30
0	0	1	0	1	0	1	0	0	0	48	44.3	159.3	17.4571	240	32
0	0	0	0	0	3	0	0	0	0	64	54	176	17.4329	783	27
0	0	0	1	1	2	0	0	0	0	35	54	177	17.2364	568	40
0	2	1	1	1	0	0	0	0	0	40	53	176	17.11	646	22
