# Supplementary material for: Validating machine learning approaches for prediction of donor related complication in microsurgical breast reconstruction: a retrospective cohort study
Source: Sci Rep. 2021 Mar 10;11:5615. doi: 10.1038/s41598-021-85155-z (PMC7946880; doi:10.1038/s41598-021-85155-z)
Supplement: Supplementary file 2 — Supplementary Information 2. [file 41598_2021_85155_MOESM2_ESM.txt]

#Supplementary file for : Validation of Machine Learning Prediction Model in Autologous Breast Reconstruction															
#Yujin Myung1, Sungmi Jeon1, Chanyeong Heo1, Eun-Kyu Kim2, Eunyoung Kang2, Hee-Chul Shin2, Eun-Joo Yang3, and Jae Hoon Jeong1* 															


#data acquisition

library(mlbench)

library(readxl)
tram <- read_excel("C:/Users/surge/Dropbox/TRAM donor/data_raw_logistic_numbered_added.xlsx")

#data normalization

tram1 <- scale(tram[,c(7:12)])
tram2 <- tram[,c(1:6)]
tram3 <- cbind(tram2, tram1)

head(tram3)

#test run - defect size

out=glm(abd~def, family = binomial, data=tram3)
summary(out)

library(moonBook)
extractOR(out)

# p<0.001
#               OR  lcl  ucl     p
#def         1.62 1.22 2.15 9e-04


#Run

out=glm(abd~factor(clo)+factor(aop)+factor(lop)+factor(che)+factor(mst)+age+bwt+het+bmi+flp+def, family = binomial, data = tram3)
summary(out)

extractOR(out)

# p<0.05 : che, def, mst

library(pROC)

defect=roc(tram3$abd, tram3$def, ci=T)
chemo=roc(tram3$abd, tram3$che, ci=T)
muscle=roc(tram3$abd, tram3$mst, ci=T)
operation=roc(tram3$abd, tram3$aop, ci=T)

#auc - 0.59, 0.59, 0.37

defect
chemo
muscle
operation

#plot, auc

plot(defect, legacy.axes=T)
lines.roc(chemo, lty=2)
legend(0.4,0.2,lty=1:2, legend=c("defect size","chemotherapy"))

plot.roc(tram$abd, tram$def, print.auc=F, ci=F, col="black", lty=2, print.thres=T)

#neuralnet

library(neuralnet)
library(mlbench)
library(Metrics)

library(readxl)
tram <- read_excel("C:/Users/surge/Dropbox/TRAM donor/data_raw_logistic_numbered_added.xlsx")

#data normalization

tram1 <- scale(tram[,c(7:12)])
tram2 <- tram[,c(1:6)]
tram3 <- cbind(tram2, tram1)

head(tram3)
View(tram3)

summary(tram3)

#train, test sets

set.seed(1234)

n=nrow(tram3)
train <- sample(1:n, 500, F)
test <- tram3[-train,]
train <- tram3[train,]

#Random oversampling

library(ROSE)

tram.rose <- ROSE(abd~., data = train, seed = 1)$data


#Predict

f=abd~clo+aop+lop+che+mst+age+bwt+het+bmi+flp+def

fit <- neuralnet(f,
                 data = tram.rose,
                 hidden = c(6,6,6),
                 algorithm = "rprop+",
                 err.fct = "sse",
                 act.fct = "logistic",
                 threshold = 0.1,
                 stepmax = 1e6,
                 linear.output = T)

pred <- compute(fit, test[,c(2:12)])

result <- cbind(test, pred$net)
result

result$pred <- ifelse(result$'pred$net'>0.49,1,0)
result

# Result - 79% accuracy

result$error <- ifelse(result$abd==result$pred,1,0)
table(result$error)
sum(result$error)/67

# Sensitivity - / Specificity - 

a<-subset(result,result$abd==0&result$pred==0)

b<-subset(result,result$abd==0&result$pred==1)

c<-subset(result,result$abd==1&result$pred==1)

d<-subset(result,result$abd==1&result$pred==0)

nrow(c) / (nrow(c)+nrow(d)) # sensitivity - 0.67

nrow(a) / (nrow(a)+nrow(b)) # specificity - 0.80

# AUC - 0.73

library(ROCR)

nn.pred = prediction (result$pred, result$abd)
perf <- performance(nn.pred, "tpr", "fpr")
plot(perf)

performance(nn.pred, "auc")@y.values[[1]]

plot(fit)


#nnet models

require(nnet)
library(mlbench)

library(readxl)
tram <- read_excel("C:/Users/surge/Dropbox/TRAM donor/data_raw_logistic_numbered_added.xlsx")

#data normalization

tram1 <- scale(tram[,c(7:12)])
tram2 <- tram[,c(1:6)]
tram3 <- cbind(tram2, tram1)

head(tram3)
View(tram3)

summary(tram3)

#train, test sets

set.seed(1234)

n=nrow(tram3)
train <- sample(1:n, 500, F)
test <- tram3[-train,]
train <- tram3[train,]

#Random oversampling

library(ROSE)

tram.rose <- ROSE(abd~., data = train, seed = 1)$data

data<-data.frame(tram.rose)
tram.rose$abd <- as.factor(tram.rose$abd)

#predict

nn <- nnet(abd ~ ., data = tram.rose, type = "class", size = 3)
nn

pred <- predict(nn, test, type = "class")
pred1 <- cbind(test, pred)

pred1


#accuracy - 72%

pred1$result <- ifelse(pred1$abd==pred1$pred, 1,0)
table (pred1$result)

sum(pred1$result)/67

# Sensitivity - / Specificity - 

pred1

a<-subset(pred1,pred1$abd==0&pred1$pred==0)

b<-subset(pred1,pred1$abd==0&pred1$pred==1)

c<-subset(pred1,pred1$abd==1&pred1$pred==1)

d<-subset(pred1,pred1$abd==1&pred1$pred==0)


nrow(c) / (nrow(c)+nrow(d)) # sensitivity - 0.72

nrow(a) / (nrow(a)+nrow(b)) # specificity - 0.91

#ROC

library(ROCR)

pred1$pred <- as.numeric(pred1$pred)
pred1$abd <- as.numeric(pred1$abd)

nn.pred = prediction (pred1$pred, pred1$abd)
perf <- performance(nn.pred, "tpr", "fpr")
plot(perf, lwd=2, col="orange", main="ROC-nnet")

#AUC - 0.85

performance(nn.pred, "auc")@y.values[[1]]


#RSNNS models

library(RSNNS)
library(mlbench)

library(readxl)
tram <- read_excel("C:/Users/surge/Dropbox/TRAM donor/data_raw_logistic_numbered_added.xlsx")

#data normalization

tram1 <- scale(tram[,c(7:12)])
tram2 <- tram[,c(1:6)]
tram3 <- cbind(tram2, tram1)

head(tram3)
View(tram3)

summary(tram3)

#train, test sets

set.seed(1234)

n=nrow(tram3)
train <- sample(1:n, 500, F)
test <- tram3[-train,]
train <- tram3[train,]

#Random oversampling

library(ROSE)

tram.rose <- ROSE(abd~., data = train, seed = 1)$data

data<-data.frame(tram.rose)
tram.rose$abd <- as.factor(tram.rose$abd)

#input data

input_train = tram.rose [ ,c("clo","aop","lop","che","mst","age","bwt","het","bmi","flp","def")]

input_test = test[ ,c("clo","aop","lop","che","mst","age","bwt","het","bmi","flp","def")]

#output data

output_train = tram.rose [,c("abd")]

output_test = test [,c("abd")]

#binary

output_train <- decodeClassLabels(output_train)
output_test <- decodeClassLabels(output_test)

#prediction

mod <- mlp(input_train, output_train, size = c(9,9), maxit = 500)
summary(mod)
mod

predictions <- predict(mod, input_test)
round(predictions)

#interpret

pred <- round(predictions)
result <- cbind(output_test, pred)
result <- data.frame(result)

#accuracy - 65%

result$V5 = ifelse(result$X1==result$V3, 1, 0)
sum(result$V5)/67

library(devtools)
source_url('https://gist.githubusercontent.com/fawda123/7471137/raw/466c1474d0a505ff044412703516c34f1a4684a5/nnet_plot_update.r')

mod <- mlp(input_train, output_train, size = c(9,9), maxit = 300, linOut = T)
par(mar=numeric(4), family='serif')
plot.nnet(mod)

#AUC - 0.68

nn.pred = prediction (result$X1, result$V3)
perf <- performance(nn.pred, "tpr", "fpr")
plot(perf)

performance(nn.pred, "auc")@y.values[[1]]

#Data acquisition

library(readxl)
tram <- read_excel("C:/Users/surge/Dropbox/TRAM donor/data_raw_logistic_numbered_added.xlsx")

#data normalization

tram1 <- scale(tram[,c(7:12)])
tram2 <- tram[,c(1:6)]
tram3 <- cbind(tram2, tram1)

head(tram3)
View(tram3)

#train, test sets

n=nrow(tram3)
train <- sample(1:n, 500, F)
test <- tram3[-train,]
train <- tram3[train,]


#ROSE - Random oversampling examples package

library(ROSE)

#check table

table(train$abd)
table(test$abd)

#check distribution

prop.table(table(train$abd))
prop.table(table(test$abd))

library(rpart)

treeimb <- rpart(abd~., data = train)
pred.treeimb <- predict(treeimb, newdata = test)

#model accuracy

accuracy.meas(test$abd, pred.treeimb)
roc.curve(test$abd, pred.treeimb, plotit = F)

#ROSE

tram.rose <- ROSE(abd~., data = train, seed = 1)$data
table(tram.rose$abd)

#decision tree model

library(rpart)

tree.rose <- rpart(abd~., data = tram.rose)

#predictions

pred.tree.rose <- predict(tree.rose, newdata = test)

#AUC

roc.curve(test$abd, pred.tree.rose)
